# Supplementary material for: Effect of Xylopia frutescens Essential Oil on the Activation of Defense Mechanisms Against Phytopathogenic Fungi
Source: Microorganisms. 2025 Nov 11;13(11):2571. doi: 10.3390/microorganisms13112571 (PMC12654693; doi:10.3390/microorganisms13112571)
Supplement: Supplementary file 1 [file microorganisms-13-02571-s001.zip]

Archive with 1 entries (1 files):
- microorganisms-3962249-supplementary.pdf
